# Supplementary material for: Metabolomic Approach Based on Analytical Techniques for the Detection of Secondary Metabolites from Humulus lupulus L. Dried Leaves
Source: Int J Mol Sci. 2023 Sep 6;24(18):13732. doi: 10.3390/ijms241813732 (PMC10531422; doi:10.3390/ijms241813732)
Supplement: Supplementary file 1 [file ijms-24-13732-s001.zip]

Archive with 1 entries (1 files):
- ijms-24-13732-s001.pdf
